# Supplementary material for: Retrospective evaluation of percutaneous 3D-navigated screw fixation for fragility fractures of the sacrum: technical notes and four-year experience
Source: Sci Rep. 2023 Jul 28;13:12254. doi: 10.1038/s41598-023-39165-8 (PMC10382507; doi:10.1038/s41598-023-39165-8)
Supplement: Supplementary file 1 — Supplementary Table 1. [file 41598_2023_39165_MOESM1_ESM.xlsx]

## Sheet: Tabelle1
Pat_No	Age	Sex (1=male, 2=female)	Trauma (1=low energy, 2=no trauma)	FFP_Classification (Type 1-4)	Anterior pelvic ring fracture (APRF) (0=none, 1=ipsilateral, 2=contralateral, 3=bilateral)	Anterior pelvic ring fracture_Treatment (0=no fracture, 1=APRF fixed, 2=APRF not fixed)	Posterior pelvic ring fracture (1= unilateral, 2= bilateral)	Comminuted fracture (0=no, 1=yes)	Sacrum_Thirds (1=lateral, 2=transforaminal, 3=mixed)	H-fracture (0=no, 1=yes)	T_value (minus)	Hounsfield Units L5	Localisation (1=2xS1, 2=S1&S2, 3=2xS2)	Washer relationship (1=overlaying, 2=not overlaying)	Additional_Surg (0=only transsacral screws, 1=add. anterior partially threaded screw, 2=add. lumbar procedure)	Surg_Time (min)	AIRO CT (1= with AIRO, 2= without)	LOS (days)	Discharge_Mobilisation (1=mobile on crutches, 2=mobile on walker, 3=mobile to sitting, 4=immobile)	Brass Index	FU (0=no, 1=yes)	FU_3_Loosening (0=no, 1=yes)	FU_12_Loosening (0=no, 1=yes)	General Loosening (0=no, 1=yes)
1	83	2	1	4	1	2	2	1	3	1	-2.4	104	1		0	43	1	22	2		2
2	78	1	1	4	1	1	2	0	1	0		75.9	1		0	71	1	26	1	3	2
3	86	2	1	4	1	2	2	1	3	1		23.2	1		0	74	1	14	2	16	2
4	86	2	1	2	1	2	1	0	1	0	-3.1	51.6	1	1	0	51	1	10	2		1	1		1
5	88	2	1	4	1	1	2	1	3	1	-2.4	55.2	1	1	1	69	1	12	2	9	1	1		1
6	85	1	2	4	1	2	2	1	1	0		79.8	1	1	0	49	1	6	2	15	1		0	0
7	78	2	2	2	1	2	2	0	1	0		33	1	1	0	45	1	3	1	6	1	0	0	0
8	81	1	2	2	0	0	2	0	1	0	-4.6	18.2	1	1	0	36	1	5	2	6	1	0	0	0
9	91	2	1	2	1	2	1	0	1	0		17.6	1	1	0	57	1	4	2		1	0		0
10	60	1	2	2	1	0	1	0	1	0	-1.1		1	1	0	35	1	3	1	3	1	0		0
11	83	2	1	4	1	2	2	1	3	1	-4.1	85.4	1	1	0	45	1	6	2		1	0	0	0
12	86	2	2	4	1	1	2	1	3	1		94	1	1	1	55	1	7	1		1	0	0	0
13	84	2	1	4	1	0	2	1	3	1	-2.4	41.9	1	1	2	199	1	6	2	8	1	0	0	0
14	86	1	2	4	0	0	2	0	3	1		18	1	1	2	50	1	15	1	7	1	0	0	0
15	78	2	1	4	0	0	2	1	3	1	-3.6	52	1	1	0	45	1	4	2	11	2
16	83	2	2	2	0	0	2	0	3	0		67	1	2	2	184	1	7	2	18	1		0	0
17	63	1	1	4	0	0	2	1	3	1	-4.3	93	2		0	60	1	6	1	9	2
18	73	2	2	2	0	0	2	0	1	0		89	2		0	49	1	7	3	17	2
19	81	1	1	2	0	0	2	0	3	0		78.9	2		0	47	1	8	2		2
20	83	2	1	2	0	0	2	0	1	0		154	2		0	55	1	7	2	12	2
21	84	2	2	2	1	2	1	0	1	0		3.5	2		2	270	1	5	2	8	2
22	83	2	1	4	1	2	2	1	1	1	-3	49.4	2	2	0	50	1	8	2		1	1		1
23	62	2	2	4	0	0	2	1	3	0	-2.7	79.4	2	2	0	91	1	5	1		1	1	1	1
24	82	2	1	2	3	2	1	0	1	0		3.2	2	2	0	54	1	7	1	19	1	0		0
25	78	2	1	4	1	2	2	1	3	1	-1.3	56.3	2	2	0	37	1	6	1	6	1	1		1
26	87	2	1	3	1	1	1	0	1	0		45.3	2	2	1	94	1	6	2	19	1	1		1
27	77	2	1	2	0	0	2	0	1	0		97.7	2	2	0	41	1	6	2		1	0	0	0
28	77	2	1	2	1	2	2	0	1	0	-3.9	81	2	2	0	50	1	7	2	11	1	0		0
29	87	2	1	2	0	0	2	0	1	0	-2	-3.8	2	2	0	46	1	7	2	18	1	0		0
30	91	2	2	3	1	2	1	0	1	0	-3.2	51	2	2	0	44	1	7	2	13	1	0		0
31	79	2	1	2	1	2	2	0	1	0	-1.8	60.9	2	2	0	50	1	6	2	9	1	0	0	0
32	80	1	2	2	3	2	2	0	1	0	-2.1	46	2	2	0	39	1	30	2	7	1	0	0	0
33	85	2	1	4	1	2	2	1	3	1		65.8	2	2	0	57	1	3	2	16	1	0		0
34	82	2	1	2	1	0	2	0	3	0		25.9	2	2	0	36	1	7	1	10	1	0	0	0
35	81	2	1	3	1	2	1	0	1	0	-4	50.9	2	2	0	42	1	9	1	3	1	0	0	0
36	71	2	1	2	1	2	1	0	1	0		64.5	2	2	0	59	1	5	2	29	1	0		0
37	77	2	1	4	1	2	2	0	3	0		28.9	2	2	0	50	1	6	2	8	1	0		0
38	75	2	1	2	1	0	2	0	1	0	-2	161	2	2	0	54	1	8	2	10	1	0		0
39	86	2	2	3	1	2	1	0	1	0		32.5	2	2	0	59	1	6	4	19	1	0	0	0
40	64	1	1	4	1	0	2	0	1	1	-2.3	156	2	2	0	68	1	10	1	4	1	0		0
41	84	1	1	2	1	1	2	0	1	0		85.1	2	2	1	74	1	5	2	27	1		0	0
42	74	2	1	3	1	1	1	0	1	0	-3.3	51.3	2	2	1	61	1	6	1	3	1	0		0
43	81	2	1	2	1	1	1	0	1	0		52.8	2	2	1	72	1	6	2	23	1		0	0
44	82	2	2	2	1	2	1	0	1	0	-0.7	56.4	2	2	2	197	1	10	2	13	1	0		0
45	75	2	1	2	0	0	2	0	1	0		80.2	3		0	75	1	6	2	13	2
46	68	2	2	4	0	0	2	0	3	1	-1.8	64.5	3	1	0	77	1	5	1	8	1	1		1
Table 1 Demographic, Clinical, and Radiographic Patient Data Used for Statistical Analyses
The supplementary table provides an overview of the demographic, clinical, and radiographic patient data that were utilized for the statistical analyses in the manuscript. The table includes relevant information that contributes to the understanding and interpretation of the study findings.
